# Supplementary material for: Genotyping of Circulating Free DNA Enables Monitoring of Tumor Dynamics in Synovial Sarcomas
Source: Cancers (Basel). 2022 Apr 21;14(9):2078. doi: 10.3390/cancers14092078 (PMC9105697; doi:10.3390/cancers14092078)
Supplement: Supplementary file 1 [file cancers-14-02078-s001.zip]

Archive with 1 entries (1 files):
- cancers-1681946-supplementary.pdf
